# Supplementary material for: Comparative Study of Fatty Acid Desaturase (FAD) Members Reveals Their Differential Roles in Upland Cotton
Source: Plants (Basel). 2025 Dec 10;14(24):3767. doi: 10.3390/plants14243767 (PMC12736523; doi:10.3390/plants14243767)
Supplement: Supplementary file 1 [file plants-14-03767-s001.zip]

Archive with 7 entries (7 files):
- Figure S2.tif
- Figure S3.tif
- Table S1.xlsx
- Table S2.xlsx
- Table S3.xlsx
- Table S4.xlsx
- Figure S1.tif
