# Supplementary material for: Comparative Study of Fatty Acid Desaturase (FAD) Members Reveals Their Differential Roles in Upland Cotton
Source: Plants (Basel). 2025 Dec 10;14(24):3767. doi: 10.3390/plants14243767 (PMC12736523; doi:10.3390/plants14243767)
Supplement: Supplementary file 1 [file plants-14-03767-s001.zip › Table S1.xlsx]

## Sheet: Sheet1
Table S1. Primers and sequences used in this study.
Primer name	Sequences (5'-3')	Destination
GhFAD2-3D-in-F	GGACTCTTGAGGATCCATGGGTGCAGGTGGCAGA	Overexpression vector construction
GhFAD2-3D-in-R	GGTAGCTACCGGTACCGATCTTATTTCTAAACCAAAATACACC
GhFAD2-3-V-F	gtgagtaaggttaccgaattc	Vector construction for VIGS
GhFAD2-3-V-R	cgtgagctcggtaccggatcc
qGhFAD2-3-F	CCCATTGCTCATCGTTAATGCAT	RT-qPCR
qGhFAD2-3-R	GCTGCTCTGCTCACCTTC
qGhFAD2-1-F	GGAGGCTGGTCTCGGAG	RT-qPCR
qGhFAD2-1-R	GGGATCGTGGTCGAGGC
qGhSLD2-1-F	TGTTACCGATGCGTTTCTGG	RT-qPCR
qGhSLD2-1-R	CGAGCTTGTTGTAACCGCG
qGhADS3-F	GAGTCCTTTGGGCTCAAGTTT	RT-qPCR
qGhADS3-R	CATTTCGGAAGCTTGAAGCTTC
qGhDESIL-2-F	GGCGAATGATTTCTTTTGGTCA	RT-qPCR
qGhDESIL-2-R	TGGACATAGGTACACCGATAGG
qGhFAD3-2-F	GAGCCCTTCAATGAAGGAAAC	RT-qPCR
qGhFAD3-2-R	TTATCAGAAGCTTCCATGTCC
qGhFAD7/8-2-F	GGCAGGGTTCGACCCTG	RT-qPCR
qGhFAD7/8-2R	TGATGGTGAGTCCTGTGGC
qGhFAD4-F	ACGGCTGAGACAAACCAGAC	RT-qPCR
qGhFAD4-R	GGTGATAGTCCAGGGCCATTT
qGhDES6-F	GATGCCACCGATGCCTTTGT	RT-qPCR
qGhDES6-R	AGGATCTGAGCAACCCTGTTG
GhUBQ7-F	GAAGGCATTCCACCTGACCAAC	RT-qPCR
GhUBQ7-R	ACTCAATCCCCACCAGCCTTCTGG
AtActin-F	GTTGACTACGAGCAGGAGATGGAAA	RT-qPCR
AtActin-R	CATTTTCTGTGAACGATTCCTGGAC
