# Supplementary material for: Comparative Study of Fatty Acid Desaturase (FAD) Members Reveals Their Differential Roles in Upland Cotton
Source: Plants (Basel). 2025 Dec 10;14(24):3767. doi: 10.3390/plants14243767 (PMC12736523; doi:10.3390/plants14243767)
Supplement: Supplementary file 1 [file plants-14-03767-s001.zip › Table S2.xlsx]

## Sheet: Sheet1
Table S2. Identification and nomenclature of FAD genes in G. herbaceum, G. arboreum, and G. raimondii.
Gene locus ID	Name
Gar01G17280	GaFAD2-4
Gar01G17310	GaFAD2-2
Gar02G00600	GaFAD7/8-1
Gar04G17040	GaFAD7/8-2
Gar05G04310	GaDES6
Gar05G12790	GaADS3
Gar06G16620	GaDES1L-1
Gar07G12840	GaFAD3-1
Gar07G17560	GaSLD2-1
Gar08G31630	GaSLD2-2
Gar09G12420	GaFAD3-2
Gar10G02360	GaDES1L-2
Gar10G33500	GaFAD7/8-3
Gar11G10210	GaSLD2-3
Gar11G42460	GaFAD2-3
Gar12G14850	GaSLD1
Gar13G03330	GaFAD3-3
Gar13G25020	GaFAD6
Gar13G28390	GaFAD2-1
Gar01G09200	GaFAD4
Ghe01G15380	GeFAD2-2
Ghe01G15410	GeFAD2-4
Ghe01G28770	GeFAD7/8-1
Ghe04G17350	GeFAD7/8-2
Ghe05G04590	GeDES6
Ghe05G13290	GeADS3
Ghe06G16950	GeDES1L-1
Ghe07G12570	GeFAD3-1
Ghe07G17070	GeSLD2-1
Ghe08G31820	GeSLD2-2
Ghe09G13220	GeFAD3-2
Ghe10G02580	GeDES1L-2
Ghe10G32410	GeFAD7/8-3
Ghe11G10670	GeSLD2-3
Ghe11G43230	GeFAD2-3
Ghe12G14950	GeSLD1
Ghe13G06780	GeFAD3-3
Ghe13G25270	GeFAD6
Ghe13G29760	GeFAD2-1
Ghe01G08350	GeFAD4
Gorai.001G116500.1	GrFAD3-1
Gorai.001G158100.1	GrSLD2-1
Gorai.002G156500.1	GrFAD2-4
Gorai.002G156600.1	GrFAD2-2
Gorai.002G262800.1	GrFAD7/8-1
Gorai.004G286900.1	GrSLD2-2
Gorai.006G106100.1	GrFAD3-2
Gorai.007G104200.1	GrSLD2-3
Gorai.007G362300.1	GrFAD2-3
Gorai.008G122500.1	GrSLD1
Gorai.009G044600.1	GrDES6
Gorai.009G128400.1	GrADS3
Gorai.010G153100.1	GrDES1L-1
Gorai.011G026500.1	GrDES1L-2
Gorai.011G289600.1	GrFAD7/8-3
Gorai.012G115000.1	GrFAD7/8-2
Gorai.013G216300.1	GrFAD6
Gorai.013G248700.1	GrFAD2-1D
Gorai.013G248800.1	GrFAD2-1
Gorai.002G087700.1	GrFAD4
