# Supplementary material for: Comparative Study of Fatty Acid Desaturase (FAD) Members Reveals Their Differential Roles in Upland Cotton
Source: Plants (Basel). 2025 Dec 10;14(24):3767. doi: 10.3390/plants14243767 (PMC12736523; doi:10.3390/plants14243767)
Supplement: Supplementary file 1 [file plants-14-03767-s001.zip › Table S3.xlsx]

## Sheet: Sheet1
Table S3. The source data of cis-elements in GhFAD promoter regions.
Genes	cis-elements	Sequences	Position	Matrix score	Strand	Organism	Function
GhFAD7/8-1A	ABRE	ACGTG	1137	5	-	Arabidopsis thaliana	cis-acting element involved in the abscisic acid responsiveness
GhFAD7/8-1A	ABRE	CACGTG	1418	6	-	Arabidopsis thaliana	cis-acting element involved in the abscisic acid responsiveness
GhFAD7/8-1A	ABRE	ACGTG	1419	5	+	Arabidopsis thaliana	cis-acting element involved in the abscisic acid responsiveness
GhFAD7/8-1D	ABRE	ACGTG	1155	5	-	Arabidopsis thaliana	cis-acting element involved in the abscisic acid responsiveness
GhFAD7/8-1D	ABRE	ACGTG	1318	5	+	Arabidopsis thaliana	cis-acting element involved in the abscisic acid responsiveness
GhFAD7/8-1D	ABRE	CACGTG	1435	6	-	Arabidopsis thaliana	cis-acting element involved in the abscisic acid responsiveness
GhFAD7/8-1D	ABRE	ACGTG	1436	5	+	Arabidopsis thaliana	cis-acting element involved in the abscisic acid responsiveness
GhFAD7/8-2A	ABRE	ACGTG	365	5	+	Arabidopsis thaliana	cis-acting element involved in the abscisic acid responsiveness
GhFAD7/8-2A	ABRE	CACGTG	423	6	+	Arabidopsis thaliana	cis-acting element involved in the abscisic acid responsiveness
GhFAD7/8-2A	ABRE	ACGTG	424	5	+	Arabidopsis thaliana	cis-acting element involved in the abscisic acid responsiveness
GhFAD7/8-3A	ABRE	ACGTG	775	5	-	Arabidopsis thaliana	cis-acting element involved in the abscisic acid responsiveness
GhFAD7/8-3D	ABRE	ACGTG	199	5	-	Arabidopsis thaliana	cis-acting element involved in the abscisic acid responsiveness
GhFAD3-2A	ABRE	ACGTG	216	5	+	Arabidopsis thaliana	cis-acting element involved in the abscisic acid responsiveness
GhFAD3-2D	ABRE	CGTACGTGCA	256	9	-	Hordeum vulgare	cis-acting element involved in the abscisic acid responsiveness
GhFAD3-2D	ABRE	ACGTG	258	5	-	Arabidopsis thaliana	cis-acting element involved in the abscisic acid responsiveness
GhFAD3-2D	ABRE	CGTACGTGCA	260	9	+	Hordeum vulgare	cis-acting element involved in the abscisic acid responsiveness
GhFAD3-2D	ABRE	ACGTG	263	5	+	Arabidopsis thaliana	cis-acting element involved in the abscisic acid responsiveness
GhFAD3-2D	ABRE	ACGTG	747	5	-	Arabidopsis thaliana	cis-acting element involved in the abscisic acid responsiveness
GhFAD3-2D	ABRE	ACGTG	1169	5	+	Arabidopsis thaliana	cis-acting element involved in the abscisic acid responsiveness
GhFAD3-2D	ABRE	ACGTG	1842	5	+	Arabidopsis thaliana	cis-acting element involved in the abscisic acid responsiveness
GhFAD3-1D	ABRE	ACGTG	548	5	+	Arabidopsis thaliana	cis-acting element involved in the abscisic acid responsiveness
GhFAD6A	ABRE	GACACGTACGT	20	10	+	Oryza sativa	cis-acting element involved in the abscisic acid responsiveness
GhFAD6A	ABRE	ACGTG	824	5	+	Arabidopsis thaliana	cis-acting element involved in the abscisic acid responsiveness
GhFAD6A	ABRE	TACGTGTC	1008	8	+	Oryza sativa	cis-acting element involved in the abscisic acid responsiveness
GhFAD6A	ABRE	ACGTG	1009	5	+	Arabidopsis thaliana	cis-acting element involved in the abscisic acid responsiveness
GhFAD6A	ABRE	ACGTG	1155	5	+	Arabidopsis thaliana	cis-acting element involved in the abscisic acid responsiveness
GhFAD6D	ABRE	ACGTG	851	5	+	Arabidopsis thaliana	cis-acting element involved in the abscisic acid responsiveness
GhFAD6D	ABRE	TACGTGTC	1012	8	+	Oryza sativa	cis-acting element involved in the abscisic acid responsiveness
GhFAD6D	ABRE	ACGTG	1013	5	+	Arabidopsis thaliana	cis-acting element involved in the abscisic acid responsiveness
GhFAD6D	ABRE	ACGTG	1159	5	+	Arabidopsis thaliana	cis-acting element involved in the abscisic acid responsiveness
GhFAD2-1A	ABRE	ACGTG	266	5	-	Arabidopsis thaliana	cis-acting element involved in the abscisic acid responsiveness
GhFAD2-1A	ABRE	ACGTG	729	5	-	Arabidopsis thaliana	cis-acting element involved in the abscisic acid responsiveness
GhFAD2-1D	ABRE	ACGTG	297	5	-	Arabidopsis thaliana	cis-acting element involved in the abscisic acid responsiveness
GhFAD2-1D	ABRE	ACGTG	722	5	-	Arabidopsis thaliana	cis-acting element involved in the abscisic acid responsiveness
GhFAD2-3A	ABRE	CACGTG	622	6	+	Arabidopsis thaliana	cis-acting element involved in the abscisic acid responsiveness
GhFAD2-3A	ABRE	ACGTG	623	5	+	Arabidopsis thaliana	cis-acting element involved in the abscisic acid responsiveness
GhFAD2-3A	ABRE	ACGTG	1827	5	+	Arabidopsis thaliana	cis-acting element involved in the abscisic acid responsiveness
GhFAD2-3D	ABRE	CACGTG	164	6	+	Arabidopsis thaliana	cis-acting element involved in the abscisic acid responsiveness
GhFAD2-3D	ABRE	ACGTG	165	5	+	Arabidopsis thaliana	cis-acting element involved in the abscisic acid responsiveness
GhFAD2-3D	ABRE	ACGTG	251	5	-	Arabidopsis thaliana	cis-acting element involved in the abscisic acid responsiveness
GhFAD2-3D	ABRE	ACGTG	662	5	+	Arabidopsis thaliana	cis-acting element involved in the abscisic acid responsiveness
GhFAD2-4D	ABRE	ACGTG	1184	5	+	Arabidopsis thaliana	cis-acting element involved in the abscisic acid responsiveness
GhFAD2-2D	ABRE	CACGTG	67	6	+	Arabidopsis thaliana	cis-acting element involved in the abscisic acid responsiveness
GhFAD2-2D	ABRE	ACGTG	68	5	+	Arabidopsis thaliana	cis-acting element involved in the abscisic acid responsiveness
GhDES1L-1A	ABRE	ACGTG	1339	5	+	Arabidopsis thaliana	cis-acting element involved in the abscisic acid responsiveness
GhDES1L-2A	ABRE	ACGTG	1808	5	-	Arabidopsis thaliana	cis-acting element involved in the abscisic acid responsiveness
GhDES1L-2D	ABRE	ACGTG	645	5	+	Arabidopsis thaliana	cis-acting element involved in the abscisic acid responsiveness
GhDES1L-2D	ABRE	ACGTG	784	5	-	Arabidopsis thaliana	cis-acting element involved in the abscisic acid responsiveness
GhDES1L-2D	ABRE	ACGTG	1758	5	-	Arabidopsis thaliana	cis-acting element involved in the abscisic acid responsiveness
GhADS3A	ABRE	ACGTG	330	5	+	Arabidopsis thaliana	cis-acting element involved in the abscisic acid responsiveness
GhADS3A	ABRE	ACGTG	390	5	+	Arabidopsis thaliana	cis-acting element involved in the abscisic acid responsiveness
GhADS3A	ABRE	ACGTG	1066	5	-	Arabidopsis thaliana	cis-acting element involved in the abscisic acid responsiveness
GhADS3D	ABRE	ACGTG	232	5	-	Arabidopsis thaliana	cis-acting element involved in the abscisic acid responsiveness
GhADS3D	ABRE	ACGTG	302	5	+	Arabidopsis thaliana	cis-acting element involved in the abscisic acid responsiveness
GhADS3D	ABRE	ACGTG	362	5	+	Arabidopsis thaliana	cis-acting element involved in the abscisic acid responsiveness
GhADS3D	ABRE	ACGTG	1042	5	-	Arabidopsis thaliana	cis-acting element involved in the abscisic acid responsiveness
GhSLD2-2A	ABRE	CACGTG	112	6	+	Arabidopsis thaliana	cis-acting element involved in the abscisic acid responsiveness
GhSLD2-2A	ABRE	ACGTG	113	5	+	Arabidopsis thaliana	cis-acting element involved in the abscisic acid responsiveness
GhSLD2-2A	ABRE	CACGTG	279	6	+	Arabidopsis thaliana	cis-acting element involved in the abscisic acid responsiveness
GhSLD2-2A	ABRE	ACGTG	280	5	+	Arabidopsis thaliana	cis-acting element involved in the abscisic acid responsiveness
GhSLD2-2A	ABRE	ACGTG	1554	5	-	Arabidopsis thaliana	cis-acting element involved in the abscisic acid responsiveness
GhSLD2-2D	ABRE	CACGTG	249	6	+	Arabidopsis thaliana	cis-acting element involved in the abscisic acid responsiveness
GhSLD2-2D	ABRE	ACGTG	250	5	+	Arabidopsis thaliana	cis-acting element involved in the abscisic acid responsiveness
GhSLD2-2D	ABRE	CACGTG	416	6	+	Arabidopsis thaliana	cis-acting element involved in the abscisic acid responsiveness
GhSLD2-2D	ABRE	ACGTG	417	5	+	Arabidopsis thaliana	cis-acting element involved in the abscisic acid responsiveness
GhSLD2-1A	ABRE	ACGTG	1027	5	-	Arabidopsis thaliana	cis-acting element involved in the abscisic acid responsiveness
GhSLD2-1A	ABRE	CGTACGTGCA	1420	9	-	Hordeum vulgare	cis-acting element involved in the abscisic acid responsiveness
GhSLD2-1A	ABRE	ACGTG	1422	5	-	Arabidopsis thaliana	cis-acting element involved in the abscisic acid responsiveness
GhSLD2-1D	ABRE	CGTACGTGCA	1446	9	-	Hordeum vulgare	cis-acting element involved in the abscisic acid responsiveness
GhSLD2-1D	ABRE	ACGTG	1448	5	-	Arabidopsis thaliana	cis-acting element involved in the abscisic acid responsiveness
GhSLD2-3D	ABRE	TACGGTC	326	7	+	Arabidopsis thaliana	cis-acting element involved in the abscisic acid responsiveness
GhSLD2-3D	ABRE	ACGTG	335	5	-	Arabidopsis thaliana	cis-acting element involved in the abscisic acid responsiveness
GhSLD2-3D	ABRE	ACGTG	1486	5	-	Arabidopsis thaliana	cis-acting element involved in the abscisic acid responsiveness
GhSLD2-3D	ABRE	GCCGCGTGGC	1673	9	+	Oryza sativa	cis-acting element involved in the abscisic acid responsiveness
GhFAD4A	ABRE	ACGTG	1424	5	-	Arabidopsis thaliana	cis-acting element involved in the abscisic acid responsiveness
GhFAD4D	ABRE	CACGTG	1408	6	-	Arabidopsis thaliana	cis-acting element involved in the abscisic acid responsiveness
GhFAD4D	ABRE	ACGTG	1409	5	+	Arabidopsis thaliana	cis-acting element involved in the abscisic acid responsiveness
GhDES1L-2A	AuxRE	TGTCTCAATAAG	1557	11	+	Glycine max	part of an auxin-responsive element
GhDES1L-2D	AuxRE	TGTCTCAATAAG	1508	11	+	Glycine max	part of an auxin-responsive element
GhFAD7/8-2D	AuxRR-core	GGTCCAT	151	7	+	Nicotiana tabacum	cis-acting regulatory element involved in auxin responsiveness
GhFAD2-4A	AuxRR-core	GGTCCAT	312	7	-	Nicotiana tabacum	cis-acting regulatory element involved in auxin responsiveness
GhFAD2-4D	AuxRR-core	GGTCCAT	301	7	-	Nicotiana tabacum	cis-acting regulatory element involved in auxin responsiveness
GhFAD7/8-2A	CGTCA-motif	CGTCA	1884	5	-	Hordeum vulgare	cis-acting regulatory element involved in the MeJA-responsiveness
GhFAD7/8-2D	CGTCA-motif	CGTCA	1886	5	-	Hordeum vulgare	cis-acting regulatory element involved in the MeJA-responsiveness
GhFAD7/8-3A	CGTCA-motif	CGTCA	777	5	+	Hordeum vulgare	cis-acting regulatory element involved in the MeJA-responsiveness
GhFAD7/8-3D	CGTCA-motif	CGTCA	201	5	+	Hordeum vulgare	cis-acting regulatory element involved in the MeJA-responsiveness
GhFAD7/8-3D	CGTCA-motif	CGTCA	671	5	+	Hordeum vulgare	cis-acting regulatory element involved in the MeJA-responsiveness
GhFAD3-2A	CGTCA-motif	CGTCA	1121	5	-	Hordeum vulgare	cis-acting regulatory element involved in the MeJA-responsiveness
GhFAD3-2D	CGTCA-motif	CGTCA	1182	5	-	Hordeum vulgare	cis-acting regulatory element involved in the MeJA-responsiveness
GhFAD3-3A	CGTCA-motif	CGTCA	320	5	+	Hordeum vulgare	cis-acting regulatory element involved in the MeJA-responsiveness
GhFAD3-3A	CGTCA-motif	CGTCA	465	5	+	Hordeum vulgare	cis-acting regulatory element involved in the MeJA-responsiveness
GhFAD3-1D	CGTCA-motif	CGTCA	546	5	-	Hordeum vulgare	cis-acting regulatory element involved in the MeJA-responsiveness
GhFAD6A	CGTCA-motif	CGTCA	1985	5	+	Hordeum vulgare	cis-acting regulatory element involved in the MeJA-responsiveness
GhFAD6D	CGTCA-motif	CGTCA	1985	5	+	Hordeum vulgare	cis-acting regulatory element involved in the MeJA-responsiveness
GhDES1L-1A	CGTCA-motif	CGTCA	224	5	-	Hordeum vulgare	cis-acting regulatory element involved in the MeJA-responsiveness
GhDES1L-1A	CGTCA-motif	CGTCA	1224	5	-	Hordeum vulgare	cis-acting regulatory element involved in the MeJA-responsiveness
GhDES1L-1D	CGTCA-motif	CGTCA	204	5	-	Hordeum vulgare	cis-acting regulatory element involved in the MeJA-responsiveness
GhDES1L-1D	CGTCA-motif	CGTCA	1318	5	+	Hordeum vulgare	cis-acting regulatory element involved in the MeJA-responsiveness
GhDES1L-1D	CGTCA-motif	CGTCA	1517	5	-	Hordeum vulgare	cis-acting regulatory element involved in the MeJA-responsiveness
GhDES1L-2D	CGTCA-motif	CGTCA	118	5	+	Hordeum vulgare	cis-acting regulatory element involved in the MeJA-responsiveness
GhADS3A	CGTCA-motif	CGTCA	319	5	-	Hordeum vulgare	cis-acting regulatory element involved in the MeJA-responsiveness
GhADS3D	CGTCA-motif	CGTCA	291	5	-	Hordeum vulgare	cis-acting regulatory element involved in the MeJA-responsiveness
GhDES6A	CGTCA-motif	CGTCA	1327	5	-	Hordeum vulgare	cis-acting regulatory element involved in the MeJA-responsiveness
GhSLD2-2A	CGTCA-motif	CGTCA	661	5	+	Hordeum vulgare	cis-acting regulatory element involved in the MeJA-responsiveness
GhSLD2-2D	CGTCA-motif	CGTCA	798	5	+	Hordeum vulgare	cis-acting regulatory element involved in the MeJA-responsiveness
GhSLD2-1A	CGTCA-motif	CGTCA	462	5	+	Hordeum vulgare	cis-acting regulatory element involved in the MeJA-responsiveness
GhSLD2-1A	CGTCA-motif	CGTCA	1188	5	+	Hordeum vulgare	cis-acting regulatory element involved in the MeJA-responsiveness
GhSLD2-1D	CGTCA-motif	CGTCA	1215	5	+	Hordeum vulgare	cis-acting regulatory element involved in the MeJA-responsiveness
GhSLD2-3D	CGTCA-motif	CGTCA	306	5	-	Hordeum vulgare	cis-acting regulatory element involved in the MeJA-responsiveness
GhSLD1A	CGTCA-motif	CGTCA	1455	5	+	Hordeum vulgare	cis-acting regulatory element involved in the MeJA-responsiveness
GhSLD1A	CGTCA-motif	CGTCA	1521	5	+	Hordeum vulgare	cis-acting regulatory element involved in the MeJA-responsiveness
GhSLD1A	CGTCA-motif	CGTCA	1594	5	+	Hordeum vulgare	cis-acting regulatory element involved in the MeJA-responsiveness
GhSLD1D	CGTCA-motif	CGTCA	972	5	-	Hordeum vulgare	cis-acting regulatory element involved in the MeJA-responsiveness
GhSLD1D	CGTCA-motif	CGTCA	975	5	+	Hordeum vulgare	cis-acting regulatory element involved in the MeJA-responsiveness
GhSLD1D	CGTCA-motif	CGTCA	1458	5	+	Hordeum vulgare	cis-acting regulatory element involved in the MeJA-responsiveness
GhSLD1D	CGTCA-motif	CGTCA	1524	5	+	Hordeum vulgare	cis-acting regulatory element involved in the MeJA-responsiveness
GhFAD4A	CGTCA-motif	CGTCA	745	5	-	Hordeum vulgare	cis-acting regulatory element involved in the MeJA-responsiveness
GhFAD4A	CGTCA-motif	CGTCA	1752	5	-	Hordeum vulgare	cis-acting regulatory element involved in the MeJA-responsiveness
GhFAD4D	CGTCA-motif	CGTCA	1752	5	-	Hordeum vulgare	cis-acting regulatory element involved in the MeJA-responsiveness
GhFAD7/8-1A	ERE	ATTTTAAA	721	8	-	Nicotiana glutinos
GhFAD7/8-1D	ERE	ATTTTAAA	663	8	-	Nicotiana glutinos
GhFAD7/8-2A	ERE	ATTTTAAA	24	8	-	Nicotiana glutinos
GhFAD7/8-2A	ERE	ATTTTAAA	249	8	+	Nicotiana glutinos
GhFAD7/8-2D	ERE	ATTTTAAA	1456	8	-	Nicotiana glutinos
GhFAD7/8-2D	ERE	ATTTTAAA	1468	8	-	Nicotiana glutinos
GhFAD7/8-3A	ERE	ATTTTAAA	546	8	+	Nicotiana glutinos
GhFAD7/8-3A	ERE	ATTTTAAA	1504	8	+	Nicotiana glutinos
GhFAD7/8-3D	ERE	ATTTTAAA	17	8	+	Nicotiana glutinos
GhFAD7/8-3D	ERE	ATTTTAAA	806	8	+	Nicotiana glutinos
GhFAD7/8-3D	ERE	ATTTTAAA	1114	8	-	Nicotiana glutinos
GhFAD3-2A	ERE	ATTTTAAA	312	8	-	Nicotiana glutinos
GhFAD3-2A	ERE	ATTTTAAA	484	8	-	Nicotiana glutinos
GhFAD3-2A	ERE	ATTTTAAA	625	8	+	Nicotiana glutinos
GhFAD3-2A	ERE	ATTTTAAA	627	8	-	Nicotiana glutinos
GhFAD3-2A	ERE	ATTTTAAA	634	8	-	Nicotiana glutinos
GhFAD3-2A	ERE	ATTTTAAA	666	8	-	Nicotiana glutinos
GhFAD3-2A	ERE	ATTTTAAA	766	8	-	Nicotiana glutinos
GhFAD3-2A	ERE	ATTTTAAA	790	8	+	Nicotiana glutinos
GhFAD3-2A	ERE	ATTTTAAA	1916	8	+	Nicotiana glutinos
GhFAD3-2D	ERE	ATTTTAAA	193	8	-	Nicotiana glutinos
GhFAD3-2D	ERE	ATTTTAAA	359	8	-	Nicotiana glutinos
GhFAD3-2D	ERE	ATTTTAAA	655	8	+	Nicotiana glutinos
GhFAD3-2D	ERE	ATTTTAAA	657	8	-	Nicotiana glutinos
GhFAD3-2D	ERE	ATTTTAAA	664	8	-	Nicotiana glutinos
GhFAD3-2D	ERE	ATTTTAAA	696	8	-	Nicotiana glutinos
GhFAD3-2D	ERE	ATTTTAAA	785	8	+	Nicotiana glutinos
GhFAD3-2D	ERE	ATTTTAAA	859	8	+	Nicotiana glutinos
GhFAD3-2D	ERE	ATTTTAAA	1916	8	+	Nicotiana glutinos
GhFAD3-2D	ERE	ATTTTAAA	1918	8	-	Nicotiana glutinos
GhFAD3-3A	ERE	ATTTTAAA	530	8	-	Nicotiana glutinos
GhFAD3-3A	ERE	ATTTTAAA	611	8	+	Nicotiana glutinos
GhFAD3-3A	ERE	ATTTTAAA	613	8	-	Nicotiana glutinos
GhFAD3-1A	ERE	ATTTTAAA	194	8	-	Nicotiana glutinos
GhFAD3-1D	ERE	ATTTTAAA	191	8	-	Nicotiana glutinos
GhFAD3-1D	ERE	ATTTTAAA	310	8	-	Nicotiana glutinos
GhFAD3-1D	ERE	ATTTCATA	1451	8	+	Nicotiana glutinos
GhFAD2-1A	ERE	ATTTTAAA	1307	8	-	Nicotiana glutinos
GhFAD2-1A	ERE	ATTTTAAA	1346	8	-	Nicotiana glutinos
GhFAD2-1A	ERE	ATTTTAAA	1516	8	+	Nicotiana glutinos
GhFAD2-1A	ERE	ATTTCATA	1699	8	+	Nicotiana glutinos
GhFAD2-1D	ERE	ATTTTAAA	1288	8	-	Nicotiana glutinos
GhFAD2-1D	ERE	ATTTTAAA	1310	8	-	Nicotiana glutinos
GhFAD2-1D	ERE	ATTTTAAA	1330	8	+	Nicotiana glutinos
GhFAD2-1D	ERE	ATTTTAAA	1332	8	-	Nicotiana glutinos
GhFAD2-1D	ERE	ATTTTAAA	1386	8	+	Nicotiana glutinos
GhFAD2-1D	ERE	ATTTTAAA	1388	8	-	Nicotiana glutinos
GhFAD2-1D	ERE	ATTTTAAA	1530	8	+	Nicotiana glutinos
GhFAD2-1D	ERE	ATTTTAAA	1532	8	-	Nicotiana glutinos
GhFAD2-3A	ERE	ATTTCATA	1876	8	+	Nicotiana glutinos
GhFAD2-4A	ERE	ATTTTAAA	1267	8	+	Nicotiana glutinos
GhFAD2-4D	ERE	ATTTTAAA	1264	8	+	Nicotiana glutinos
GhFAD2-2A	ERE	ATTTCATA	178	8	-	Nicotiana glutinos
GhFAD2-2A	ERE	ATTTTAAA	513	8	+	Nicotiana glutinos
GhFAD2-2A	ERE	ATTTTAAA	1502	8	-	Nicotiana glutinos
GhFAD2-2D	ERE	ATTTTAAA	1109	8	-	Nicotiana glutinos
GhFAD2-2D	ERE	ATTTTAAA	1595	8	-	Nicotiana glutinos
GhDES1L-2A	ERE	ATTTTAAA	89	8	+	Nicotiana glutinos
GhDES1L-2A	ERE	ATTTTAAA	91	8	-	Nicotiana glutinos
GhDES1L-2A	ERE	ATTTCATA	280	8	+	Nicotiana glutinos
GhDES1L-2A	ERE	ATTTTAAA	802	8	+	Nicotiana glutinos
GhDES1L-2D	ERE	ATTTTAAA	51	8	+	Nicotiana glutinos
GhDES1L-2D	ERE	ATTTTAAA	53	8	-	Nicotiana glutinos
GhDES1L-2D	ERE	ATTTTAAA	708	8	+	Nicotiana glutinos
GhDES1L-2D	ERE	ATTTTAAA	762	8	+	Nicotiana glutinos
GhADS3D	ERE	ATTTTAAA	1873	8	+	Nicotiana glutinos
GhSLD2-2A	ERE	ATTTCATA	691	8	+	Nicotiana glutinos
GhSLD2-2A	ERE	ATTTTAAA	1297	8	+	Nicotiana glutinos
GhSLD2-2D	ERE	ATTTTAAA	63	8	+	Nicotiana glutinos
GhSLD2-2D	ERE	ATTTCATA	828	8	+	Nicotiana glutinos
GhSLD2-2D	ERE	ATTTTAAA	1434	8	+	Nicotiana glutinos
GhSLD2-1A	ERE	ATTTTAAA	500	8	-	Nicotiana glutinos
GhSLD2-1A	ERE	ATTTTAAA	622	8	+	Nicotiana glutinos
GhSLD2-1A	ERE	ATTTTAAA	624	8	-	Nicotiana glutinos
GhSLD2-1A	ERE	ATTTTAAA	1485	8	+	Nicotiana glutinos
GhSLD2-1D	ERE	ATTTTAAA	553	8	-	Nicotiana glutinos
GhSLD2-1D	ERE	ATTTTAAA	1499	8	+	Nicotiana glutinos
GhSLD2-3A	ERE	ATTTCATA	754	8	+	Nicotiana glutinos
GhSLD2-3D	ERE	ATTTTAAA	243	8	+	Nicotiana glutinos
GhSLD2-3D	ERE	ATTTTAAA	649	8	-	Nicotiana glutinos
GhSLD1A	ERE	ATTTTAAA	1103	8	+	Nicotiana glutinos
GhSLD1A	ERE	ATTTTAAA	1248	8	-	Nicotiana glutinos
GhSLD1D	ERE	ATTTTAAA	251	8	+	Nicotiana glutinos
GhSLD1D	ERE	ATTTTAAA	820	8	+	Nicotiana glutinos
GhSLD1D	ERE	ATTTTAAA	1094	8	+	Nicotiana glutinos
GhSLD1D	ERE	ATTTTAAA	1126	8	-	Nicotiana glutinos
GhSLD1D	ERE	ATTTTAAA	1251	8	-	Nicotiana glutinos
GhFAD4A	ERE	ATTTCATA	432	8	-	Nicotiana glutinos
GhFAD4A	ERE	ATTTTAAA	1612	8	-	Nicotiana glutinos
GhFAD4D	ERE	ATTTCATA	572	8	-	Nicotiana glutinos
GhFAD4D	ERE	ATTTCATA	1150	8	+	Nicotiana glutinos
GhFAD4D	ERE	ATTTTAAA	1453	8	-	Nicotiana glutinos
GhFAD4D	ERE	ATTTTAAA	1563	8	+	Nicotiana glutinos
GhFAD7/8-1A	GARE-motif	TCTGTTG	108	7	+	Brassica oleracea	gibberellin-responsive element
GhFAD7/8-1A	GARE-motif	TCTGTTG	1587	7	-	Brassica oleracea	gibberellin-responsive element
GhFAD3-1A	GARE-motif	TCTGTTG	1838	7	+	Brassica oleracea	gibberellin-responsive element
GhFAD3-1D	GARE-motif	TCTGTTG	1838	7	+	Brassica oleracea	gibberellin-responsive element
GhADS3A	GARE-motif	TCTGTTG	1874	7	+	Brassica oleracea	gibberellin-responsive element
GhDES6A	GARE-motif	TCTGTTG	1318	7	-	Brassica oleracea	gibberellin-responsive element
GhSLD1A	GARE-motif	TCTGTTG	1909	7	+	Brassica oleracea	gibberellin-responsive element
GhFAD7/8-1A	P-box	CCTTTTG	367	7	-	Oryza sativa	gibberellin-responsive element
GhFAD7/8-1D	P-box	CCTTTTG	464	7	-	Oryza sativa	gibberellin-responsive element
GhFAD2-1A	P-box	CCTTTTG	1006	7	+	Oryza sativa	gibberellin-responsive element
GhFAD2-1A	P-box	CCTTTTG	1741	7	+	Oryza sativa	gibberellin-responsive element
GhFAD2-1D	P-box	CCTTTTG	994	7	+	Oryza sativa	gibberellin-responsive element
GhFAD2-1D	P-box	CCTTTTG	1739	7	+	Oryza sativa	gibberellin-responsive element
GhFAD2-3A	P-box	CCTTTTG	643	7	-	Oryza sativa	gibberellin-responsive element
GhFAD2-3D	P-box	CCTTTTG	185	7	-	Oryza sativa	gibberellin-responsive element
GhDES6D	P-box	CCTTTTG	49	7	+	Oryza sativa	gibberellin-responsive element
GhDES6D	P-box	CCTTTTG	126	7	-	Oryza sativa	gibberellin-responsive element
GhSLD2-2A	P-box	CCTTTTG	1690	7	+	Oryza sativa	gibberellin-responsive element
GhSLD2-1D	P-box	CCTTTTG	141	7	-	Oryza sativa	gibberellin-responsive element
GhSLD2-3D	P-box	CCTTTTG	407	7	+	Oryza sativa	gibberellin-responsive element
GhFAD4A	P-box	CCTTTTG	962	7	-	Oryza sativa	gibberellin-responsive element
GhFAD7/8-3A	TATC-box	TATCCCA	1459	7	+	Oryza sativa	cis-acting element involved in gibberellin-responsiveness
GhFAD7/8-3D	TATC-box	TATCCCA	761	7	+	Oryza sativa	cis-acting element involved in gibberellin-responsiveness
GhFAD3-1A	TATC-box	TATCCCA	345	7	-	Oryza sativa	cis-acting element involved in gibberellin-responsiveness
GhSLD2-1A	TATC-box	TATCCCA	1456	7	+	Oryza sativa	cis-acting element involved in gibberellin-responsiveness
GhSLD2-3A	TATC-box	TATCCCA	1851	7	+	Oryza sativa	cis-acting element involved in gibberellin-responsiveness
GhSLD2-3D	TATC-box	TATCCCA	1851	7	+	Oryza sativa	cis-acting element involved in gibberellin-responsiveness
GhFAD4A	TATC-box	TATCCCA	779	7	+	Oryza sativa	cis-acting element involved in gibberellin-responsiveness
GhFAD7/8-1D	TCA-element	CCATCTTTTT	679	9	+	Nicotiana tabacum	cis-acting element involved in salicylic acid responsiveness
GhFAD7/8-2A	TCA-element	CCATCTTTTT	300	9	-	Nicotiana tabacum	cis-acting element involved in salicylic acid responsiveness
GhFAD7/8-3A	TCA-element	CCATCTTTTT	1513	9	+	Nicotiana tabacum	cis-acting element involved in salicylic acid responsiveness
GhFAD7/8-3D	TCA-element	CCATCTTTTT	816	9	+	Nicotiana tabacum	cis-acting element involved in salicylic acid responsiveness
GhFAD2-2A	TCA-element	CCATCTTTTT	583	9	+	Nicotiana tabacum	cis-acting element involved in salicylic acid responsiveness
GhFAD2-2D	TCA-element	CCATCTTTTT	717	9	+	Nicotiana tabacum	cis-acting element involved in salicylic acid responsiveness
GhDES1L-1A	TCA-element	TCAGAAGAGG	774	9	+	Brassica oleracea	cis-acting element involved in salicylic acid responsiveness
GhDES1L-1A	TCA-element	CCATCTTTTT	1661	9	-	Nicotiana tabacum	cis-acting element involved in salicylic acid responsiveness
GhADS3A	TCA-element	CCATCTTTTT	630	9	-	Nicotiana tabacum	cis-acting element involved in salicylic acid responsiveness
GhDES6A	TCA-element	TCAGAAGAGG	726	9	+	Brassica oleracea	cis-acting element involved in salicylic acid responsiveness
GhDES6D	TCA-element	TCAGAAGAGG	777	9	+	Brassica oleracea	cis-acting element involved in salicylic acid responsiveness
GhSLD2-2A	TCA-element	CCATCTTTTT	1748	9	+	Nicotiana tabacum	cis-acting element involved in salicylic acid responsiveness
GhSLD2-3D	TCA-element	CCATCTTTTT	1387	9	-	Nicotiana tabacum	cis-acting element involved in salicylic acid responsiveness
GhFAD7/8-2A	TGACG-motif	TGACG	1884	5	+	Hordeum vulgare	cis-acting regulatory element involved in the MeJA-responsiveness
GhFAD7/8-2D	TGACG-motif	TGACG	1886	5	+	Hordeum vulgare	cis-acting regulatory element involved in the MeJA-responsiveness
GhFAD7/8-3A	TGACG-motif	TGACG	777	5	-	Hordeum vulgare	cis-acting regulatory element involved in the MeJA-responsiveness
GhFAD7/8-3D	TGACG-motif	TGACG	201	5	-	Hordeum vulgare	cis-acting regulatory element involved in the MeJA-responsiveness
GhFAD7/8-3D	TGACG-motif	TGACG	671	5	-	Hordeum vulgare	cis-acting regulatory element involved in the MeJA-responsiveness
GhFAD3-2A	TGACG-motif	TGACG	1121	5	+	Hordeum vulgare	cis-acting regulatory element involved in the MeJA-responsiveness
GhFAD3-2D	TGACG-motif	TGACG	1182	5	+	Hordeum vulgare	cis-acting regulatory element involved in the MeJA-responsiveness
GhFAD3-3A	TGACG-motif	TGACG	320	5	-	Hordeum vulgare	cis-acting regulatory element involved in the MeJA-responsiveness
GhFAD3-3A	TGACG-motif	TGACG	465	5	-	Hordeum vulgare	cis-acting regulatory element involved in the MeJA-responsiveness
GhFAD3-1D	TGACG-motif	TGACG	546	5	+	Hordeum vulgare	cis-acting regulatory element involved in the MeJA-responsiveness
GhFAD6A	TGACG-motif	TGACG	1985	5	-	Hordeum vulgare	cis-acting regulatory element involved in the MeJA-responsiveness
GhFAD6D	TGACG-motif	TGACG	1985	5	-	Hordeum vulgare	cis-acting regulatory element involved in the MeJA-responsiveness
GhDES1L-1A	TGACG-motif	TGACG	224	5	+	Hordeum vulgare	cis-acting regulatory element involved in the MeJA-responsiveness
GhDES1L-1A	TGACG-motif	TGACG	1224	5	+	Hordeum vulgare	cis-acting regulatory element involved in the MeJA-responsiveness
GhDES1L-1D	TGACG-motif	TGACG	204	5	+	Hordeum vulgare	cis-acting regulatory element involved in the MeJA-responsiveness
GhDES1L-1D	TGACG-motif	TGACG	1318	5	-	Hordeum vulgare	cis-acting regulatory element involved in the MeJA-responsiveness
GhDES1L-1D	TGACG-motif	TGACG	1517	5	+	Hordeum vulgare	cis-acting regulatory element involved in the MeJA-responsiveness
GhDES1L-2D	TGACG-motif	TGACG	118	5	-	Hordeum vulgare	cis-acting regulatory element involved in the MeJA-responsiveness
GhADS3A	TGACG-motif	TGACG	319	5	+	Hordeum vulgare	cis-acting regulatory element involved in the MeJA-responsiveness
GhADS3D	TGACG-motif	TGACG	291	5	+	Hordeum vulgare	cis-acting regulatory element involved in the MeJA-responsiveness
GhDES6A	TGACG-motif	TGACG	1327	5	+	Hordeum vulgare	cis-acting regulatory element involved in the MeJA-responsiveness
GhSLD2-2A	TGACG-motif	TGACG	661	5	-	Hordeum vulgare	cis-acting regulatory element involved in the MeJA-responsiveness
GhSLD2-2D	TGACG-motif	TGACG	798	5	-	Hordeum vulgare	cis-acting regulatory element involved in the MeJA-responsiveness
GhSLD2-1A	TGACG-motif	TGACG	462	5	-	Hordeum vulgare	cis-acting regulatory element involved in the MeJA-responsiveness
GhSLD2-1A	TGACG-motif	TGACG	1188	5	-	Hordeum vulgare	cis-acting regulatory element involved in the MeJA-responsiveness
GhSLD2-1D	TGACG-motif	TGACG	1215	5	-	Hordeum vulgare	cis-acting regulatory element involved in the MeJA-responsiveness
GhSLD2-3D	TGACG-motif	TGACG	306	5	+	Hordeum vulgare	cis-acting regulatory element involved in the MeJA-responsiveness
GhSLD1A	TGACG-motif	TGACG	1455	5	-	Hordeum vulgare	cis-acting regulatory element involved in the MeJA-responsiveness
GhSLD1A	TGACG-motif	TGACG	1521	5	-	Hordeum vulgare	cis-acting regulatory element involved in the MeJA-responsiveness
GhSLD1A	TGACG-motif	TGACG	1594	5	-	Hordeum vulgare	cis-acting regulatory element involved in the MeJA-responsiveness
GhSLD1D	TGACG-motif	TGACG	972	5	+	Hordeum vulgare	cis-acting regulatory element involved in the MeJA-responsiveness
GhSLD1D	TGACG-motif	TGACG	975	5	-	Hordeum vulgare	cis-acting regulatory element involved in the MeJA-responsiveness
GhSLD1D	TGACG-motif	TGACG	1458	5	-	Hordeum vulgare	cis-acting regulatory element involved in the MeJA-responsiveness
GhSLD1D	TGACG-motif	TGACG	1524	5	-	Hordeum vulgare	cis-acting regulatory element involved in the MeJA-responsiveness
GhFAD4A	TGACG-motif	TGACG	745	5	+	Hordeum vulgare	cis-acting regulatory element involved in the MeJA-responsiveness
GhFAD4A	TGACG-motif	TGACG	1752	5	+	Hordeum vulgare	cis-acting regulatory element involved in the MeJA-responsiveness
GhFAD4D	TGACG-motif	TGACG	1752	5	+	Hordeum vulgare	cis-acting regulatory element involved in the MeJA-responsiveness
GhFAD7/8-1A	TGA-element	AACGAC	649	6	+	Brassica oleracea	auxin-responsive element
GhFAD7/8-1D	TGA-element	AACGAC	674	6	+	Brassica oleracea	auxin-responsive element
GhDES1L-1D	TGA-element	AACGAC	138	6	+	Brassica oleracea	auxin-responsive element
GhDES1L-1D	TGA-element	AACGAC	813	6	+	Brassica oleracea	auxin-responsive element
GhADS3A	TGA-element	AACGAC	1041	6	-	Brassica oleracea	auxin-responsive element
GhADS3A	TGA-element	AACGAC	1813	6	-	Brassica oleracea	auxin-responsive element
GhADS3D	TGA-element	AACGAC	117	6	+	Brassica oleracea	auxin-responsive element
GhADS3D	TGA-element	AACGAC	1017	6	-	Brassica oleracea	auxin-responsive element
GhADS3D	TGA-element	AACGAC	1792	6	-	Brassica oleracea	auxin-responsive element
GhFAD4A	TGA-element	AACGAC	721	6	-	Brassica oleracea	auxin-responsive element
