# Supplementary material for: Comparative Study of Fatty Acid Desaturase (FAD) Members Reveals Their Differential Roles in Upland Cotton
Source: Plants (Basel). 2025 Dec 10;14(24):3767. doi: 10.3390/plants14243767 (PMC12736523; doi:10.3390/plants14243767)
Supplement: Supplementary file 1 [file plants-14-03767-s001.zip › Table S4.xlsx]

## Sheet: Sheet1
Table S4. The source data of regulatory networks of miRNAs targeting GhFAD genes.
miRNA_Acc.	Target_Acc.	Expectation	miRNA_start	miRNA_end	Target_start	Target_end	miRNA_aligned_fragment	Target_aligned_fragment	Inhibition	Multiplicity
gra-miR167c	GhADS3A	4.5	1	22	1099	1120	UCAGAUGAAGCUGCCAGCAUGA	GAGUGGUGGCAGCUGGAUUUGA	Cleavage	1
gra-miR167c	GhADS3D	4.5	1	22	1042	1063	UCAGAUGAAGCUGCCAGCAUGA	GAGUGGUGGCAGCUGGAUUUGA	Cleavage	1
gra-miR3476	GhFAD6A	4.5	1	21	782	802	UCGGACUGGAUUUGUUGACAA	AUUUGAACAAGUUCAGACCGA	Cleavage	1
gra-miR3476	GhFAD6D	4.5	1	21	773	793	UCGGACUGGAUUUGUUGACAA	AUUUGAACAAGUUCAGACCGA	Cleavage	1
gra-miR477	GhSLD2-3A	4.5	1	21	714	734	CGAAGUCUUGGAAGAGAGUAA	UGACCCUCUUGCAAGGUUUCU	Translation	1
gra-miR477	GhSLD2-3D	4.5	1	21	714	734	CGAAGUCUUGGAAGAGAGUAA	UGACCCUCUUGCAAGGUUUCU	Translation	1
gra-miR5207	GhFAD7/8-3D	4.5	1	24	43	66	CUUAAGGUGGGUUUGGAUGGGCGA	ACUGCCGUCAAAAUCCACCAUAAA	Cleavage	1
gra-miR7502b	GhSLD2-1D	4.5	1	21	1314	1334	UUGUUAAAAGUUUCAUCCAUU	GUUGUGGGAAGCUUUUAAUAC	Cleavage	1
gra-miR7502b	GhSLD2-1A	4.5	1	21	1314	1334	UUGUUAAAAGUUUCAUCCAUU	GUUGUGGGAAGCUUUUAAUAC	Cleavage	1
gra-miR7502c	GhSLD2-1D	4.5	1	21	1314	1334	UUGUUAAAAGUUUCAUCCAUU	GUUGUGGGAAGCUUUUAAUAC	Cleavage	1
gra-miR7502c	GhSLD2-1A	4.5	1	21	1314	1334	UUGUUAAAAGUUUCAUCCAUU	GUUGUGGGAAGCUUUUAAUAC	Cleavage	1
gra-miR8633	GhFAD7/8-3A	4.5	1	22	1225	1246	UAAGUGAAGAAAGAGGUAGGUU	CCUUUACCAUUUUAUUUACUUG	Cleavage	1
gra-miR8668	GhFAD2-4D	4.5	1	20	461	480	UUUUGGAAUCAAGACUACAU	ACGAAGUCUUCGUUCCAAAG	Translation	1
gra-miR8668	GhFAD2-4A	4.5	1	20	461	480	UUUUGGAAUCAAGACUACAU	ACGAAGUCUUCGUUCCAAAG	Translation	1
gra-miR8672	GhDES6A	4.5	1	24	789	812	AAGAGAAAUGAUUGUAUGAAACAG	UCUAUUUGCACAGUCAUUCCUUUU	Cleavage	1
gra-miR8676	GhFAD2-4D	4.5	1	23	312	334	AAGGUUGAUGGUUAAAUUUGACU	CCAUGAAUGUGGUCAUCAAGCUU	Cleavage	1
gra-miR8676	GhFAD2-4A	4.5	1	23	312	334	AAGGUUGAUGGUUAAAUUUGACU	CCAUGAAUGUGGUCAUCAAGCUU	Cleavage	1
gra-miR8677	GhSLD2-2D	4.5	1	21	398	418	AAUGAAUCUAGGUUCUCUCUU	GUGACAAAACUUGGGUUCAUC	Cleavage	1
gra-miR8677	GhSLD2-2A	4.5	1	21	398	418	AAUGAAUCUAGGUUCUCUCUU	GUGACAAAACUUGGGUUCAUC	Cleavage	1
gra-miR8678	GhFAD7/8-1D	4.5	1	21	672	692	AAUUUGGACUGUCACGUAGGA	ACUAACAUGGCGGUUCAAGUU	Cleavage	1
gra-miR8689	GhADS3A	4.5	1	24	447	470	AGAGGUGCUCAUGGGCUGGGUCGG	UUUACUCAGCCUUUGCGCACCUUU	Cleavage	1
gra-miR8689	GhADS3D	4.5	1	24	390	413	AGAGGUGCUCAUGGGCUGGGUCGG	UUUACUCAGCCUUUGCGCACCUUU	Cleavage	1
gra-miR8730	GhSLD2-1D	4.5	1	24	701	724	CUAAGAGAUUGGGAUUUGGUAGGA	GGACAUUAAAUUUCGAUCCUUUAG	Cleavage	1
gra-miR8730	GhSLD2-1A	4.5	1	24	701	724	CUAAGAGAUUGGGAUUUGGUAGGA	GGACAUUAAAUUUCGAUCCUUUAG	Cleavage	1
gra-miR8731	GhSLD1D	4.5	1	21	831	851	CUAUAAACAGUCGAUGGUAUC	UUUCUCGGCGACUGUUUAUGU	Cleavage	1
gra-miR8737	GhDES1L-1A	4.5	1	24	418	441	GUGUAUCUCCUGAAAACGACGACA	CAUCAUCGUUUUCAAGGGGUAGAU	Translation	1
gra-miR8737	GhDES1L-1D	4.5	1	24	418	441	GUGUAUCUCCUGAAAACGACGACA	CAUCAUCGUUUUCAAGGGGUAGAU	Translation	1
gra-miR8774	GhSLD2-2A	4.5	1	24	58	81	UUGGAUUUUGAUUCAUAGAUUCGU	GAUGAUCUUUGGAUCUCAAUCCAA	Cleavage	1
gra-miR8774	GhSLD2-2D	4.5	1	24	58	81	UUGGAUUUUGAUUCAUAGAUUCGU	GAUGAUCUUUGGAUCUCAAUCCAA	Cleavage	1
gra-miR8774	GhFAD3-2D	4.5	1	24	523	546	UUGGAUUUUGAUUCAUAGAUUCGU	AAGUUUCUGAGAUUCAAAAUCCCA	Cleavage	1
gra-miR8774	GhFAD3-2A	4.5	1	24	523	546	UUGGAUUUUGAUUCAUAGAUUCGU	AAGUUUCUGAGAUUCAAAAUCCCA	Cleavage	1
gra-miR8775	GhFAD7/8-2D	4.5	1	21	878	898	UUGUGAGAUUGAAGCUGAUGG	UUGUUGGCUUGGGUUUCACAA	Translation	1
gra-miR8775	GhFAD7/8-2A	4.5	1	21	878	898	UUGUGAGAUUGAAGCUGAUGG	UUGUUGGCUUGGGUUUCACAA	Translation	1
gra-miR8777	GhFAD6A	4.5	1	20	79	98	UUUCCAAUAGAAGAAUGACA	AUUCAUUCUUCUACUGCAAG	Cleavage	1
gra-miR8777	GhFAD6D	4.5	1	20	79	98	UUUCCAAUAGAAGAAUGACA	AUUCAUUCUUCUACUGCAAG	Cleavage	1
gra-miR8787	GhFAD2-3A	4.5	1	23	23	45	UUUUCUUUUAAUUGGACGAGAUA	CGGUUCCUCCAAGUCAAAGGAAA	Translation	1
gra-miR8787	GhFAD2-3D	4.5	1	23	23	45	UUUUCUUUUAAUUGGACGAGAUA	CGGUUCCUCCAAGUCAAAGGAAA	Translation	1
